# Supplementary material for: Genetic Variations and Differential DNA Methylation to Face Contrasted Climates in Small Ruminants: An Analysis on Traditionally-Managed Sheep and Goats
Source: Front Genet. 2021 Sep 28;12:745284. doi: 10.3389/fgene.2021.745284 (PMC8508783; doi:10.3389/fgene.2021.745284)
Supplement: Supplementary file 2 [file Table2.XLSX]

## Sheet: Feuille1
Species	Sample name	Breeds	Longitude	Latitude	BIO7 (°C)	Species	Sample name	Breeds	Longitude	Latitude	BIO7 (°C)
Goat	MOCH-K13-0366	Non-standard	-9.70159	31.2126	15.8	Sheep	MOOA-K13-0333	Non-standard	-9.69874	31.2155	15.9
Goat	MOCH-K14-0425	Noire-Atlas	-9.8197	30.7366	16.4	Sheep	MOOA-K14-0398	Non-standard	-9.83761	30.7093	16.3
Goat	MOCH-J17-1355	Non-standard	-10.1137	29.0952	18.5	Sheep	MOOA-J17-1384	Non-standard	-10.1135	29.0942	18.5
Goat	MOCH-K15-0440	Non-standard	-9.57139	30.2594	19.8	Sheep	MOOA-K15-0407	Non-standard	-9.57139	30.2594	19.8
Goat	MOCH-H19-1343	Draa	-11.0556	28.2691	20.2	Sheep	MOOA-M9-3196	Non-standard	-8.5516	33.183	20.7
Goat	MOCH-S4-0026	Nord	-5.87	35.73	20.3	Sheep	MOOA-L11-0291	Sardi	-9.20446	32.0516	21.2
Goat	MOCH-O8-3153	Non-standard	-7.58	33.58	20.7	Sheep	MOOA-M10-3200	Non-standard	-8.865	32.85	21.3
Goat	MOCH-L10-3100	Non-standard	-9.058	32.7	20.9	Sheep	MOOA-S4-3009	Non-standard	-5.85	35.64	21.5
Goat	MOCH-Z5-2083	Non-standard	-2.36917	35.1167	22	Sheep	MOOA-I19-1360	Non-standard	-10.52	28.3546	21.5
Goat	MOCH-L12-0379	Non-standards	-9.21121	31.6235	22	Sheep	MOOA-L14-0391	Non-standard	-9.32916	30.5282	22
Goat	MOCH-R13-1104	Draa	-6.02545	31.178	39	Sheep	MOOA-Z5-2082	Non-standard	-2.36917	35.1167	22
Goat	MOCH-P15-1186	Non-standard	-7.15083	30.3081	39.1	Sheep	MOOA-L12-0351	Sardi	-9.21121	31.6235	22
Goat	MOCH-W12- 1051	Non-standard	-3.51098	31.5754	39.2	Sheep	MOOA-U11-1027	Rahalya	-4.59069	32.1469	37.3
Goat	MOCH-T13-0128	Noire-Atlas	-5.1657	31.1077	39.2	Sheep	MOOA-O14-1228	Non-standard	-7.52765	30.5201	37.4
Goat	MOCH-S13-1064	Ghazalia	-5.52492	31.2501	39.5	Sheep	MOOA-R12-0010	Rahalya	-6.4135	31.6739	37.7
Goat	MOCH-U13-1059	Draa	-4.52598	31.0384	39.8	Sheep	MOOA-O15-1215	Non-standard	-7.54106	30.2741	37.8
Goat	MOCH-W13-1009	Ghazalia	-3.57073	31.0419	40.1	Sheep	MOOA-R12-0013	Non-standard	-6.401	31.601	38.9
Goat	MOCH-R14-1105	Ghazalia	-6.18389	30.5628	40.2	Sheep	MOOA-P15-1211	Non-standard	-7.15144	30.3076	39.1
Goat	MOCH-Q14-1167	Draa	-6.51941	30.521	40.4	Sheep	MOOA-R14-1133	Dman	-6.18382	30.5628	40.2
Goat	MOCH-Q16-1147	Non-standard	-6.50726	29.5435	40.6	Sheep	MOOA-Q14-1195	Dman	-6.51935	30.5211	40.4
Goat	MOCH-S15-1165	Draa	-5.55291	30.2538	41.2	Sheep	MOOA-Q15-1173	Dman	-6.57552	30.0815	40.5
						Sheep	MOOA-T14-1115	Dman	-5.21574	30.5732	40.6
