# Supplementary material for: Genetic Variations and Differential DNA Methylation to Face Contrasted Climates in Small Ruminants: An Analysis on Traditionally-Managed Sheep and Goats
Source: Front Genet. 2021 Sep 28;12:745284. doi: 10.3389/fgene.2021.745284 (PMC8508783; doi:10.3389/fgene.2021.745284)
Supplement: Supplementary file 3 [file Table3.XLSX]

## Sheet: Feuille1
Basal biological pathway	Number of associated pathways	FDR	Parental GO terms
Synaptic transmission, glutamatergic	1	0.0381	Cellular process; Signaling
Neuromuscular process	1	0.00807	Multicellular organismal process
Sensory perception of mechanical stimulus	1	0.0473	Multicellular organismal process
Modulation of chemical synaptic transmission	4	0.0664	Biological regulation; Cellular process
Regulation of membrane potential	2	0.0327	Biological regulation
Metal ion transport	1	0.0311	Localization
Cell adhesion	2	0.0486	Cellular process; Biological adhesion
Generation of neurons	7	0.0408	Cellular process; Multicellular organismal process; Developmental process
Regulation of Localization	1	0.0924	Biological regulation; Localization
Detection of chemical stimulus involved in sensory perception of smell	6	0.0575	Response to stimulus; Multicellular organismal process
