# Supplementary material for: Genetic Variations and Differential DNA Methylation to Face Contrasted Climates in Small Ruminants: An Analysis on Traditionally-Managed Sheep and Goats
Source: Front Genet. 2021 Sep 28;12:745284. doi: 10.3389/fgene.2021.745284 (PMC8508783; doi:10.3389/fgene.2021.745284)
Supplement: Supplementary file 4 [file Table6.XLSX]

## Sheet: Feuille1
Chromosome	Region start	Region stop	Gene	GO terms	Phenotype category
1	10687323	10692323	AGO3	Metabolic process; Cellular process; Biological regulation	Other
1	10696625	10708822
1	92082650	92094108	-
1	226301475	226306475	IQCJ	Unknown	Other
2	157311694	157316694	-
2	173348060	173355100	-
2	175798932	175803932	-
2	175805660	175810660	-
2	224924298	224932214	-
3	81528550	81540796	KCNG3	Localization; Cellular process; Biological regulation	Other
3	87341773	87346773	-
3	141099996	141104996	ANO6	Localization; Cellular process; Biological regulation; Multicellular organismal process; Developmental process; Biomineralization; Response to stimulus; Sig-ling; Immune system process; Locomotion	Other
4	7017993	7022993	-
4	61497407	61502407	-
4	62672561	62677733	BMPER	Cellular process; Biological regulation; Response to stimulus; Sig-ling; Multicellular organismal process; Localization; Locomotion; Developmental process; Metabolic process	Production (Zhao et al., 2015); Reproduction (Bolormaa et al., 2017)
5	38381091	38386091	GCSAML	Cellular process; Response to stimulus; Sig-ling; Immune system process; Biological regulation; Locomotion; Localization	Reproduction (Wang et al., 2015)
5	53053705	53058705	-
6	15120664	15125690	-
6	51546154	51551154	LOC101107868	Unknown	Unknown
6	53274965	53286912	-
7	4331512	4336512	-
8	47493701	47498701	-
8	47500909	47529293	CASP8AP2	Metabolic process; Cellular process; Biological regulation; Response to stimulus; Sig-ling	Other
8	77772322	77777322	CNKSR3	Metabolic process; Cellular process; Biological regulation; Response to stimulus; Sig-ling; Localization	Other
8	78653039	78658050	NOX3	Response to stimulus; Developmental process; Multicellular organismal process; Biological regulation; Metabolic process; Cellular process	Environmental perception (Aggrey et al., 2018; Lambeth, 2004)
9	38392866	38402045	-
9	58487130	58492269	SAMD12	Unknown	Immunity (Giri et al., 2016)
10	30967239	30972239	-
10	80059589	80064589	-
11	52324554	52329555	ENGASE	Metabolic process; Cellular process	Other
15	58913215	58924042	KCNA4	Localization; Cellular process; Biological regulation	Other
16	45028297	45033631	-
16	64022455	64028612	SEMA5A	Locomotion; Response to stimulus; Developmental process; Multicellular organismal process; Cellular process; Localization; Growth; Biological regulation; Sig-ling	Immunity (Sugimoto et al., 2006)
17	24296308	24301336	-
17	56816440	56821440	KSR2	Biological regulation; Response to stimulus; Cellular process; Sig-ling; Metabolic process	Environmental perception (Guo et al., 2017); Production (Lukić et al., 2020, Puig-Oliveras et al., 2014); Reproduction (Mohammadi et al., 2020; Pimentel et al., 2011)
17	56824292	56829292
17	65753866	65758866	SEZ6L	Developmental process; Multicellular organismal process; Biological regulation; Response to stimulus; Cellular process; Sig-ling; Behavior	Immunity (Lee et al., 2015)
19	55972020	55977020	-
20	28601629	28606629	LOC101119001	Unknown	Unknown
22	46336039	46341039	PTPRE	Cellular process; Metabolic process	Production (Laodim et al., 2017)
24	8374897	8379897	-
25	3860306	3865306	-
25	21600748	21605748	-
25	21619196	21624196	-
Bibliography
Aggrey, S. E., Habashy, W. S., Milfort, M. C., Adomako, K., Fuller, A. L., & Rekaya, R. (2018). Molecular and cellular mechanisms that underlie genes and antioxidant enzyme activities in meat-type birds during heat stress. World Congress on Genetics Applied to Livestock Production, 4
Bolormaa, S., Brown, D. J., Swan, A. A., Werf, J. H. J. van der, Hayes, B. J., & Daetwyler, H. D. (2017). Genomic prediction of reproduction traits for Merino sheep. Animal Genetics, 48(3), 338–348. https://doi.org/10.1111/age.12541
Giri, A. K., Midha, S., Banerjee, P., Agrawal, A., Mehdi, S. J., Dhingra, R., Kaur, I., G, R. K., Lakhotia, R., Ghosh, S., Das, K., Mohindra, S., Rana, S., Bhasin, D. K., Garg, P. K., Bharadwaj, D., & Consortium, I. and I. (2016). Common Variants in CLDN2 and MORC4 Genes Confer Disease Susceptibility in Patients with Chronic Plu. PLOS ONE, 11(1), e0147345. https://doi.org/10.1371/journal.pone.014…
Guo, L., Costanzo-Garvey, D. L., Smith, D. R., Neilsen, B. K., MacDonald, R. G., & Lewis, R. E. (2017). Kinase Suppressor of Ras 2 (KSR2) expression in the brain regulates energy balance and glucose homeostasis. Molecular Metabolism, 6(2), 194–205. https://doi.org/10.1016/j.molmet.2016.12.004
Lambeth, J. D. (2004). NOX enzymes and the biology of reactive oxygen. Nature Reviews Immunology, 4(3), 181–189. https://doi.org/10.1038/nri1312
Laodim, T., Elzo, M. A., Koonawootrittriron, S., Suwanasopee, T., & Jattawa, D. (2017). Identification of SNP markers associated with milk and fat yields in multibreed dairy cattle using two genetic group structures. Livestock Science, 206, 95–104. https://doi.org/10.1016/j.livsci.2017.10.015
Lee, B.-Y., Lee, K.-N., Lee, T., Park, J.-H., Kim, S.-M., Lee, H.-S., Chung, D.-S., Shim, H.-S., Lee, H.-K., & Kim, H. (2015). Bovine Genome-wide Association Study for Genetic Elements to Resist the Infection of Foot-and-mouth Disease in the Field. Asian-Australasian Journal of Animal Sciences, 28(2), 166–170. https://doi.org/10.5713/ajas.14.0383
Lukić, B., Ferenčaković, M., Šalamon, D., Čačić, M., Orehovački, V., Iacolina, L., Curik, I., & Cubric-Curik, V. (2020). Conservation Genomic Analysis of the Croatian Indigenous Black Slavonian and Turopolje Pig Breeds. Frontiers in Genetics, 11. https://doi.org/10.3389/fgene.2020.00261
Mohammadi, A., Alijani, S., Rafat, S. A., & Abdollahi-Arpanahi, R. (2020). Genome-Wide Association Study and Pathway Analysis for Female Fertility Traits in Iranian Holstein Cattle. Annals of Animal Science, 20(3), 825–851. https://doi.org/10.2478/aoas-2020-0031
Pimentel, E. C. G., Bauersachs, S., Tietze, M., Simianer, H., Tetens, J., Thaller, G., Reinhardt, F., Wolf, E., & König, S. (2011). Exploration of relationships between production and fertility traits in dairy cattle via association studies of SNPs within candidate genes derived by expression profiling: Relationships between production and fertility at the genomic level. Animal Genetics, 42(3), 2…
Puig-Oliveras, A., Ballester, M., Corominas, J., Revilla, M., Estellé, J., Fernández, A. I., Ramayo-Caldas, Y., & Folch, J. M. (2014). A Co-Association Network Analysis of the Genetic Determination of Pig Conformation, Growth and Fatness. PLOS ONE, 9(12), e114862. https://doi.org/10.1371/journal.pone.0114862
Sugimoto, M., Fujikawa, A., Womack, J. E., & Sugimoto, Y. (2006). Evidence that bovine forebrain embryonic zinc finger-like gene influences immune response associated with mastitis resistance. Proceedings of the National Academy of Sciences, 103(17), 6454–6459. https://doi.org/10.1073/pnas.0601015103
Wang, X., Lan, X., Radunz, A. E., & Khatib, H. (2015). Maternal nutrition during pregnancy is associated with differential expression of imprinted genes and DNA methyltranfereases in muscle of beef cattle offspring. Journal of Animal Science, 93(1), 35–40. https://doi.org/10.2527/jas.2014-8148
Zhao, C., Gui, L., Li, Y., Plath, M., & Zan, L. (2015). Associations between allelic polymorphism of the BMP Binding Endothelial Regulator and phenotypic variation of cattle. Molecular and Cellular Probes, 29(6), 358–364. https://doi.org/10.1016/j.mcp.2015.09.007
