# Supplementary material for: Genetic Variations and Differential DNA Methylation to Face Contrasted Climates in Small Ruminants: An Analysis on Traditionally-Managed Sheep and Goats
Source: Front Genet. 2021 Sep 28;12:745284. doi: 10.3389/fgene.2021.745284 (PMC8508783; doi:10.3389/fgene.2021.745284)
Supplement: Supplementary file 6 [file Table4.XLSX]

## Sheet: Feuille1
Basal biological pathway	Number of associated pathways	FDR	Parental GO terms
Excitatory synapse assembly	14	0.00774	Cellular process; Multicellular organismal process; Developmental process
Postsynaptic specialization assembly	1	0.0428	Cellular process; Multicellular organismal process; Developmental process
miRNA mediated inhibition of translation	11	0.00209	Metabolic process; Cellular process; Biological regulation
Positive regulation of synaptic transmission, glutamatergic	6	0.0408	Biological regulation; Cellular process; Signaling
Receptor clustering	2	0.0494	Cellular process; Localization
Telencephalon cell migration	6	0.032	Developmental process; Multicellular organismal process; Cellular process; Localization; Locomotion
Regulation of synaptic vesicle exocytosis	8	0.0182	Biological regulation; Cellular process; Localization; Signaling
Cell-cell adhesion via plasma-membrane adhesion molecules	4	0.00855	Cellular process; Biological adhesion
Positive regulation of neuron projection development	19	0.0157	Biological regulation; Developmental process; Multicellular organismal process; Cellular process
Regulation of synapse organization	2	0.0298	Biological regulation; Cellular process
Negative regulation of cell migration	7	0.0413	Biological regulation; Cellular process; Localization
Adenylate cyclase-modulating G protein-coupled receptor Signaling pathway	1	0.0422	Biological regulation; Cellular process; Signaling; Response to stimulus
Negative regulation of neurogenesis	4	0.0427	Biological regulation; Developmental process; Multicellular organismal process; Cellular process
Regulation of cation transmembrane transport	4	0.0406	Biological regulation; Cellular process; Localization
Chemical synaptic transmission	5	0.0167	Cellular process; Signaling
Negative regulation of response to external stimulus	2	0.0248	Biological regulation; Response to stimulus
Regulation of cell morphogenesis	1	0.0341	Biological regulation; Developmental process
Regulation of system process	1	0.0479	Biological regulation; Multicellular organismal process
Plasma membrane bounded cell projection morphogenesis	6	0.0379	Developmental process; Cellular process
Regulation of GTPase activity	1	0.0399	Biological regulation
Neuron development	2	0.0344	Developmental process; Multicellular organismal process; Cellular process
Plasma membrane bounded cell projection organization	1	0.0427	Cellular process
Regulation of signal transduction	1	0.00655	Biological regulation; Cellular process; Response to stimulus
Detection of chemical stimulus involved in sensory perception of smell	7	0.000226	Biological regulation
