# Supplementary material for: Genetic Variations and Differential DNA Methylation to Face Contrasted Climates in Small Ruminants: An Analysis on Traditionally-Managed Sheep and Goats
Source: Front Genet. 2021 Sep 28;12:745284. doi: 10.3389/fgene.2021.745284 (PMC8508783; doi:10.3389/fgene.2021.745284)
Supplement: Supplementary file 7 [file Table1.XLSX]

## Sheet: Feuille1
Climate variables	Name	Correlation with BIO7
BIO7	Temperature Annual Range	1
BIO4	Temperature Seasonality	0.9848
BIO2	Mean Diurnal Range	0.97422
Tmax7	Maximum Temperature in July	0.91177
BIO5	Maximum Temperature of Warmest Month	0.9011
Tmax8	Maximum Temperature in August	0.89084
Tmax6	Maximum Temperature in June	0.84382
Tmean7	Mean Temperature in July	0.76407
Tmax9	Maximum Temperature in September	0.75149
Tmean8	Mean Temperature in August	0.72848
Tmax5	Maximum Temperature in May	0.71246
BIO10	Mean Temperature of Warmest Quarter	0.68986
Elevation		0.64389
TI216	Sunshine Duration 6/21 (summer solstice)	0.63587
Tmean6	Mean Temperature in June	0.6187
Prec8	Precipitation in August	0.5511
Tmax4	Maximum Temperature in April	0.53189
Tmean9	Mean Temperature in September	0.40195
Tmean5	Mean Temperature in May	0.38458
Prec7	Precipitation in July	0.3734
BIO14	Precipitation of Driest Month	0.37271
Tmin7	Minimum Temperature in July	0.33961
BIO9	Mean Temperature of Driest Quarter	0.33596
Tmin8	Minimum Temperature in August	0.30576
Tmax10	Maximum Temperature in October	0.30244
TI2112	Sunshine Duration 12/21 (winter solstice)	0.28952
Prec9	Precipitation in August	0.28683
BIO17	Precipitation of Driest Quarter	0.25382
Tmax3	Maximum Temperature in March	0.2225
BIO18	Precipitation of Warmest Quarter	0.13895
BIO1	Annual mean Temperature	0.13761
Slope		0.12783
Tmean4	Mean Temperature in April	0.12689
BIO8	Mean Temperature of Wettest Quarter	0.07843
Tmin6	Minimum Temperature in June	0.06551
Prec6	Precipitation in June	0.02218
Tmax2	Maximum Temperature in February	0.004
Tmean10	Mean Temperature in October	-0.09265
Tmax11	Maximum Temperature in November	-0.09687
Prec5	Precipitation in May	-0.12027
Tmin9	Minimum Temperature in September	-0.14505
Tmin5	Minimum Temperature in May	-0.16776
Tmean3	Mean Temperature in March	-0.18521
Prec10	Precipitation in October	-0.19107
Tmax1	Maximum Temperature in January	-0.19999
Tmax12	Maximum Temperature in December	-0.31151
Prec4	Precipitation in April	-0.3577
Tmin4	Minimum Temperature in April	-0.36876
Tmean2	Mean Temperature in February	-0.37845
Tmean11	Mean Temperature in November	-0.38609
Prec3	Precipitation in March	-0.38653
BIO12	Annual Precipitation	-0.40572
Prec11	Precipitation in November	-0.4223
Tmin10	Minimum Temperature in October	-0.46239
BIO11	Mean Temperature of Coldest Quarter	-0.50516
BIO16	Precipitation of Wettest Quarter	-0.5071
BIO15	Precipitation Seasonality	-0.51783
BIO13	Precipitation of Wettest Month	-0.5181
Tmin3	Minimum Temperature in March	-0.52976
Tmean1	Mean Temperature in January	-0.54642
Prec12	Precipitation in December	-0.55532
BIO19	Precipitation of Coldest Quarter	-0.56895
Prec2	Precipitation in February	-0.57148
Tmean12	Mean Temperature in December	-0.57254
Prec1	Precipitation in January	-0.57365
Tmin11	Minimum Temperature in November	-0.60401
Tmin2	Minimum Temperature in February	-0.65594
BIO3	Isothermality	-0.66467
Tmin12	Minimum Temperature in December	-0.74528
BIO6	Minimum Temperature of Coldest Month	-0.7474
Tmin1	Minimum Temperature in January	-0.74749
