# Supplementary material for: Genetic Variations and Differential DNA Methylation to Face Contrasted Climates in Small Ruminants: An Analysis on Traditionally-Managed Sheep and Goats
Source: Front Genet. 2021 Sep 28;12:745284. doi: 10.3389/fgene.2021.745284 (PMC8508783; doi:10.3389/fgene.2021.745284)
Supplement: Supplementary file 8 [file Table5.XLSX]

## Sheet: Feuille1
Chromosome	Region start	Region stop	Gene	GO terms	Phenotype category
1	5286019	5291254	-
1	53132888	53137888	-
1	58696209	58701209	-
1	116640037	116656446	CP	Biological regulation; Cellular process; Localization; Metabolic process	Production (Hussein & Staufenbiel, 2012)
1	116663633	116668633
1	123089669	123094669	SLC9A9	Biological regulation; Cellular process; Localization	Production (Shin et al., 2017)
2	19444789	19449789	-
2	21481517	21492023	-
3	71155644	71162075	-
3	74958486	74963506	-
3	81724175	81729175	-
3	94930069	94935069	TRABD2B	Biological regulation; Cellular process; Response to stimulus; Sig-ling; Metabolic process	Other
3	111116952	111121952	-
5	10526701	10531701	PPFIA2	Biological regulation; Cellular process; Developmental process; Multicellular organismal process; Localization	Production (Mota et al., 2020)
5	11943652	11948652	TMTC2	Biological regulation; Cellular process; Metabolic process	Environmental perception (Yang et al., 2016); Production (Abo-Ismail et al., 2017; Fang & Pausch, 2019)
6	17048237	17053556	-
6	60786586	60802588	-
6	60810915	60816982	-
6	60820541	60825631	-
7	14423240	14428240	TNFSF9	Biological regulation; Cellular process; Immune system process; Developmental process; Biological adhesion; Response to stimulus; Sig-ling; Multicellular organismal process	Other
7	79951464	79965821	EDIL3	Biological regulation; Cellular process; Biological adhesion	Environmental perception (Pierce et al., 2020)
7	79970611	79976237
7	80325262	80330262
8	4656423	4661423	GALNTL6	Unknown	Production (Doran et al., 2014)
8	7336391	7343638	CTSB	Developmental process; Cellular process; Response to stimulus; Biological regulation; Metabolic process; Multiorganism process; Reproduction; Multicellular organismal process	Production (Russo et al., 2002)
8	65759151	65764151	-
8	80441599	80446599	-
9	2965763	2970763	-
9	6490988	6495988	-
9	71411538	71416538	SASH1	Response to stimulus; Cellular process; Metabolic process; Biologial regulation; Sig-ling; Multicellular organismal process; Localization; Locomotion; Developmental process	Environmental perception (Zhou et al., 2013); Production (Xiang et al., 2017)
9	73645306	73650306	-
11	80150734	80155735	-
11	95730618	95735618	MVB12B	Biological regulation; Response to stimulus; Cellular process; Sig-ling	Other
12	45274673	45279673	-
12	46688101	46696577	KLF12	Biological regulation; Cellular process; Metabolic process	Other
12	49573144	49578144	-
13	74454261	74459261	-
14	4998305	5004299	ADGRB3	Developmental process; Multicellular organismal process; Biological regulation; Response to stimulus; Cellular process; Sig-ling; Behavior	Reproduction (Mohammadi et al., 2020)
15	33302961	33307961	USH1C	Developmental process; Multicellular organismal process; Cellular process; Localization; Biological regulation	Reproduction (Kwon et al., 2016; Mota et al., 2020)
15	68423693	68428693	-
15	70961905	70966905	-
17	40321099	40326099	-
18	7798511	7805266	PLCG2	Metabolic process; Cellular process; Biological regulation; Localization; Multicellular organismal process; Response to stimulus; Immune system process; Developmental process; Locomotion; Sig-ling	Production (Salleh et al., 2017); Reproduction (Ponsuksili et al., 2012)
18	36708024	36713024	-
18	57689477	57694477	MYADM	Metabolic process; Biological regulation; Cellular process; Sig-ling; Response to stimulus; Developmental process; Multicellular organismal process; Biological adhesion; Localization; Locomotion	Production (Dong et al., 2015); Reproduction (Gonzalez et al., 2020)
20	68971744	68981508	-
21	18928512	18933512	-
21	18933945	18938945	-
21	47741784	47746784	-
24	1944889	1949889	-
24	12789771	12795697	-
24	54399735	54405063	-
24	61552341	61557341	LOC102184299	Unknown	Unknown
24	61640196	61645232	SERPINB7	Metabolic process; Cellular process; Biological regulation	Reproduction (Vallée et al., 2003)
24	61700913	61705913	-
26	22334608	22339608	CALHM3	Multicellular organismal process; Cellular process; Localization	Other
26	26210390	26219685	SORCS1	Cellular process; Localization	Other
29	11738281	11743281	LOC106503718	Unknown	Unknown
29	11738281	11743281	RAB30	Biological regulation; Cellular process; Sig-ling; Response to stimulus	Other
Bibliography
Abo-Ismail, M. K., Brito, L. F., Miller, S. P., Sargolzaei, M., Grossi, D. A., Moore, S. S., Plastow, G., Stothard, P., Nayeri, S., & Schenkel, F. S. (2017). Genome-wide association studies and genomic prediction of breeding values for calving performance and body conformation traits in Holstein cattle. Genetics Selection Evolution, 49(1), 82. https://doi.org/10.1186/s12711-017-0356-8
Dong, Y., Zhang, X., Xie, M., Arefnezhad, B., Wang, Z., Wang, W., Feng, S., Huang, G., Guan, R., Shen, W., Bunch, R., McCulloch, R., Li, Q., Li, B., Zhang, G., Xu, X., Kijas, J. W., Salekdeh, G. H., Wang, W., & Jiang, Y. (2015). Reference genome of wild goat (capra aegagrus) and sequencing of goat breeds provide insight into genic basis of goat domestication. BMC Genomics, 16(1). https://doi.org/…
Doran, A. G., Berry, D. P., & Creevey, C. J. (2014). Whole genome association study identifies regions of the bovine genome and biological pathways involved in carcass trait performance in Holstein-Friesian cattle. BMC Genomics, 15(1), 837. https://doi.org/10.1186/1471-2164-15-837
Fang, Z.-H., & Pausch, H. (2019). Multi-trait meta-analyses reveal 25 quantitative trait loci for economically important traits in Brown Swiss cattle. BMC Genomics, 20(1), 695. https://doi.org/10.1186/s12864-019-6066-6
Gonzalez, M., Villa, R., Villa, C., Gonzalez, V., Montano, M., Medina, G., & Mahadevan, P. (2020). Inspection of real and imputed genotypes reveled 76 SNPs associated to rear udder height in Holstein cattle. Journal of Advanced Veterinary and Animal Research, 7(2), 234. https://doi.org/10.5455/javar.2020.g415
Hussein, H. A., & Staufenbiel, R. (2012). Variations in Copper Concentration and Ceruloplasmin Activity of Dairy Cows in Relation to Lactation Stages with Regard to Ceruloplasmin to Copper Ratios. Biological Trace Element Research, 146(1), 47–52. https://doi.org/10.1007/s12011-011-9226-3
Kwon, S. G., Hwang, J. H., Park, D. H., Kim, T. W., Kang, D. G., Kang, K. H., Kim, I.-S., Park, H. C., Na, C.-S., Ha, J., & Kim, C. W. (2016). Identification of Differentially Expressed Genes Associated with Litter Size in Berkshire Pig Placenta. PLOS ONE, 11(4), e0153311. https://doi.org/10.1371/journal.pone.0153311
Mohammadi, A., Alijani, S., Rafat, S. A., & Abdollahi-Arpanahi, R. (2020). Genome-Wide Association Study and Pathway Analysis for Female Fertility Traits in Iranian Holstein Cattle. Annals of Animal Science, 20(3), 825–851. https://doi.org/10.2478/aoas-2020-0031
Mota, L. F. M., Lopes, F. B., Fernandes Júnior, G. A., Rosa, G. J. M., Magalhães, A. F. B., Carvalheiro, R., & Albuquerque, L. G. (2020). Genome-wide scan highlights the role of candidate genes on phenotypic plasticity for age at first calving in Nellore heifers. Scientific Reports, 10(1), 6481. https://doi.org/10.1038/s41598-020-63516-4
Pierce, C. F., Speidel, S. E., Coleman, S. J., Enns, R. M., Bailey, D. W., Medrano, J. F., Cánovas, A., Meiman, P. J., Howery, L. D., Mandeville, W. F., & Thomas, M. G. (2020). Genome-wide association studies of beef cow terrain-use traits using Bayesian multiple-SNP regression. Livestock Science, 232, 103900. https://doi.org/10.1016/j.livsci.2019.103900
Ponsuksili, S., Murani, E., Schwerin, M., Schellander, K., Tesfaye, D., & Wimmers, K. (2012). Gene Expression and DNA-Methylation of Bovine Pretransfer Endometrium Depending on Its Receptivity after In Vitro-Produced Embryo Transfer. PLOS ONE, 7(8), e42402. https://doi.org/10.1371/journal.pone.0042402
Russo, V., Fontanesi, L., Davoli, R., Costa, L. N., Cagnazzo, M., Buttazzoni, L., Virgili, R., & Yerle, M. (2002). Investigation of candidate genes for meat quality in dry-cured ham production: The porcine cathepsin B (CTSB) and cystatin B (CSTB) genes. Animal Genetics, 33(2), 123–131. https://doi.org/10.1046/j.1365-2052.2002.00835.x
Salleh, M. S., Mazzoni, G., Höglund, J. K., Olijhoek, D. W., Lund, P., Løvendahl, P., & Kadarmideen, H. N. (2017). RNA-Seq transcriptomics and pathway analyses reveal potential regulatory genes and molecular mechanisms in high- and low-residual feed intake in Nordic dairy cattle. BMC Genomics, 18(1), 258. https://doi.org/10.1186/s12864-017-3622-9
Shin, D., Lee, C., Park, K.-D., Kim, H., & Cho, K. (2017). Genome-association analysis of Korean Holstein milk traits using genomic estimated breeding value. Asian-Australasian Journal of Animal Sciences, 30(3), 309–319. https://doi.org/10.5713/ajas.15.0608
Vallée, M., Beaudry, D., Roberge, C., Matte, J. J., Blouin, R., & Palin, M.-F. (2003). Isolation of Differentially Expressed Genes in Conceptuses and Endometrial Tissue of Sows in Early Gestation. Biology of Reproduction, 69(5), 1697–1706. https://doi.org/10.1095/biolreprod.103.019307
Xiang, R., MacLeod, I. M., Bolormaa, S., & Goddard, M. E. (2017). Genome-wide comparative analyses of correlated and uncorrelated phenotypes identify major pleiotropic variants in dairy cattle. Scientific Reports, 7(1), 9248. https://doi.org/10.1038/s41598-017-09788-9
Yang, Ji, Li, W.-R., Lv, F.-H., He, S.-G., Tian, S.-L., Peng, W.-F., Sun, Y.-W., Zhao, Y.-X., Tu, X.-L., Zhang, M., Xie, X.-L., Wang, Y.-T., Li, J.-Q., Liu, Y.-G., Shen, Z.-Q., Wang, F., Liu, G.-J., Lu, H.-F., Kantanen, J., … Liu, M.-J. (2016). Whole-Genome Sequencing of Native Sheep Provides Insights into Rapid Adaptations to Extreme Environments. Molecular Biology and Evolution, 33(10), 2576–25…
Zhou, D., Wei, Z., Deng, S., Wang, T., Zai, M., Wang, H., Guo, L., Zhang, J., Zhong, H., He, L., & Xing, Q. (2013). SASH1 regulates melanocyte transepithelial migration through a novel Gαs–SASH1–IQGAP1–E-Cadherin dependent pathway. Cellular Signalling, 25(6), 1526–1538. https://doi.org/10.1016/j.cellsig.2012.12.025
